# Supplementary material for: Natural Compound Melatonin Suppresses Breast Cancer Development by Regulating Circadian Rhythm
Source: Nutrients. 2025 Oct 28;17(21):3386. doi: 10.3390/nu17213386 (PMC12609774; doi:10.3390/nu17213386)
Supplement: Supplementary file 1 [file nutrients-17-03386-s001.zip]

Archive with 1 entries (1 files):
- nutrients-3920937-supplementary.pdf
